# Supplementary material for: Nutritional Counseling Is Independently Associated with Greater Knowledge of Drug–Food Interactions in Patients with Type 2 Diabetes
Source: Nutrients. 2026 Feb 26;18(5):742. doi: 10.3390/nu18050742 (PMC12987031; doi:10.3390/nu18050742)
Supplement: Supplementary file 1 [file nutrients-18-00742-s001.zip]

Archive with 1 entries (1 files):
- nutrients-4087994-supplementary.pdf
